# Supplementary material for: Protective Effects of a Probiotic Lacticaseibacillus paracasei MSMC39-1 on Kidney Damage in Aged Mice: Functional Foods Potential
Source: Foods. 2025 May 25;14(11):1874. doi: 10.3390/foods14111874 (PMC12154323; doi:10.3390/foods14111874)
Supplement: Supplementary file 1 [file foods-14-01874-s001.zip]

Archive with 1 entries (1 files):
- foods-3625730-supplementary.pdf
